# Supplementary material for: Removal and Recovery of AgNPs from Water by Sustainable Magnetic Nanoflocculants
Source: Polymers (Basel). 2025 Feb 28;17(5):650. doi: 10.3390/polym17050650 (PMC11902812; doi:10.3390/polym17050650)
Supplement: Supplementary file 1 [file polymers-17-00650-s001.zip]

Archive with 1 entries (1 files):
- polymers-3446495-supplementary.pdf
